# Supplementary material for: Levels, Distributions, and Potential Risks of Hexachlorobutadiene from Two Tetrachloroethylene Factories in China
Source: Int J Environ Res Public Health. 2023 Mar 14;20(6):5107. doi: 10.3390/ijerph20065107 (PMC10048807; doi:10.3390/ijerph20065107)
Supplement: Supplementary file 1 [file ijerph-20-05107-s001.zip]

Archive with 1 entries (1 files):
- ijerph-2233675-supplementary.pdf
